# Supplementary material for: Genome-wide Identification of WRKY transcription factor family members in sorghum (Sorghum bicolor (L.) moench)
Source: PLoS One. 2020 Aug 17;15(8):e0236651. doi: 10.1371/journal.pone.0236651 (PMC7430707; doi:10.1371/journal.pone.0236651)
Supplement: S6 File — (XLSX) [file pone.0236651.s006.xlsx]

## Sheet: Sheet1
Supplementary File 6. Cis-Acting elements analysis in the 1.5 kb promoters of sorghum SbWRKYs.
Catergory		light responsive element							hormone responsive element							evironment responsive element						development related element		promoter related and bingding sites element					other function unkwon elements
Cis-acting element		Box II	G-box	GA-motif	GATA-motif	GT1-motif	Sp1	TCT-motif	ABRE	AuxRR-core	CGTCA-motif	GARE-motif	TCA-element	TGA-element	TGACG-motif	ARE	GC-motif	LTR	MBS	TC-rich repeats	WUN-motif	CAT-box	o2-site	HD-Zip	W-box	A-box	CAAT-box	TATA-box	MYB	AAGAA-motif	DRE core
		part of a light responsive element	cis-acting element involved in light responsiveness	part of a light responsive element	part of a light responsive element	light responsive element	light responsive element	part of a light responsive element	cis-acting element involved in the abscisic acid responsiveness	cis-acting regulatory element involved in auxin responsiveness	cis-acting regulatory element involved in the MeJA-responsiveness	gibberellin-responsive element	cis-acting element involved in salicylic acid responsivenessethylene-responsive element	auxin-responsive element	cis-acting regulatory element involved in the MeJA-responsiveness	cis-acting regulatory element essential for the anaerobic induction	enhancer-like element involved in anoxic specific inducibility	cis-acting element involved in low-temperature responsiveness	MYB binding site involved in drought-inducibility	cis-acting element involved in defense and stress responsiveness	wound-responsive element	cis-acting regulatory element related to meristem expression	cis-acting regulatory element involved in zein metabolism regulation	element involved in differentiation of the palisade mesophyll cells	WRKY transcription factor binding site in defense responses	cis-acting regulatory element	common cis-acting element in promoter and enhancer regions	core promoter element around -30 of transcription start	unknown	unknown	unknown
SbWRKY1	Sobic.001G006600.1		4			3			3		3	1	1		3	1			1				2				17	12	5	1	2
SbWRKY2	Sobic.001G055400.1	2	4		2		1		8		4		1		4		1	1	1			3	1			3	19	4	1		4
SbWRKY3	Sobic.001G083000.1		2			3		1	4													1			1	1	19	11	2	1	2
SbWRKY4	Sobic.001G084000.1		3				2	1	4		3			1	3		2	1				2			1	4	7	3	1		4
SbWRKY5	Sobic.001G095500.1		1				2		4		1		1		1	1	1	1				1	2			1	15	20	2		1
SbWRKY6	Sobic.001G148000.1		2		1		1		3		2	2	1		2	2			1		1	1	2		3	3	16	16	3
SbWRKY7	Sobic.001G162100.1		2			1	1		3		1		1	1	1		2					1	1			1	7	3	4		4
SbWRKY8	Sobic.001G282400.1		2				3		2		3		1		3		2		1			1			1		11	22	1		1
SbWRKY9	Sobic.001G332500.1						3		1		2				2	1	1		1			1				3	12	12	1		2
SbWRKY10	Sobic.001G381300.1		10				3		8		2			2	2		1	1			1						3	15	1
SbWRKY11	Sobic.001G389000.1		4				2		4				1	1			1								1	4	10	5	6	1	1
SbWRKY12	Sobic.002G008600.2		4	1				3	6		3		1		3		1		1			1	1			2	13	33	3		2
SbWRKY13	Sobic.002G128400.2		6		1		1	1	7		2				2	1					1				1	2	10	15	3
SbWRKY14	Sobic.002G168300.3		3		1			1	2		3				3				2				1			2	11	6	2	1
SbWRKY15	Sobic.002G174200.1		5		1		2		6		6				6		1		1							1	10		1
SbWRKY16	Sobic.002G174300.1		3		3		1		3		2	1			2							2	1			2	20	2	3		1
SbWRKY17	Sobic.002G202700.1		1						2		5		1	1	5	1	1								1	4	3	1	1	1	3
SbWRKY18	Sobic.002G202800.1		3						3		8		2	2	8	1	1		1			2			1	1	7	189	3		4
SbWRKY19	Sobic.002G242500.1		1				1		1		2		1	1	2	5	2	3	3		1		1		1		15	5	3	1	2
SbWRKY20	Sobic.002G355000.1		1		1				1				1	1		3	4		1			3				2	18	4	3	1
SbWRKY21	Sobic.002G418500.1		4				2		4				1	1			1								1	4	10	5	1	1	1
SbWRKY22	Sobic.003G000600.1		4	1				3	5		3		1		3		1		1			1	1			2	13	34	1		2
SbWRKY23	Sobic.003G037400.1		5		1		1	1	7		2				2	1					1				1	2	10	15	6
SbWRKY24	Sobic.003G037500.1		3		1			1	2		3		1		3				2				1			2	11	6	3	1
SbWRKY25	Sobic.003G040800.1		5		1		2		6		6				6				1							1	10		3		2
SbWRKY26	Sobic.003G138400.1		3		3		1		3		2				2								1			2	20	2	2		1
SbWRKY27	Sobic.003G199400.1		1						2		5			1	5	1	1								1	4	3	1	1	1	3
SbWRKY28	Sobic.003G200700.1		3						3		8		1	2	8	1	1		1			2			1	1	7	200	3		4
SbWRKY29	Sobic.003G226600.1						1		1		2			1	2	5	2	3	3		1		1		1		15	5	3	1	2
SbWRKY30	Sobic.003G227300.1		1		1				1				1			3	4		1			3				2	18	4	3	1
SbWRKY31	Sobic.003G242800.2		3				2		4		2				2	1	2									2	10	2	3		1
SbWRKY32	Sobic.003G248400.1		4				3	1	1		2		2	1	2	1	2						1		1		6	8	2
SbWRKY33	Sobic.003G276000.1		4					1	6		5			2	5	1	1		1			1				2	6	9	4		1
SbWRKY34	Sobic.003G285500.1		3				3		3		5				5	1	1					1					9	4	3		5
SbWRKY35	Sobic.003G287200.1		4		1		2		8		3			3	3				1				1				15	8	2		4
SbWRKY36	Sobic.003G296300.1		3				6		1		1				1	1	6									2	4	1	1		1
SbWRKY37	Sobic.003G337500.1							1			2			1	2	3			1			1	1		2		27	6	5
SbWRKY38	Sobic.003G337600.1							1					1	1		1	1		2			1			3		11	14	1	4	2
SbWRKY39	Sobic.003G337700.1		1		1				1		3		1		3	2						1			1	2	22	32	6	1	1
SbWRKY40	Sobic.003G337800.1		2				4	1	2		4		1		4	1	1						1			1	18	68	3		1
SbWRKY41	Sobic.003G337900.1		6						5		2				2		1		1			2	1			3	6	1	1		1
SbWRKY42	Sobic.003G341100.1		4						5		4			1	4		1		1				2			3	3	5	2		3
SbWRKY43	Sobic.003G353000.1		5						10		2				2	1						1			1		14	7	2		2
SbWRKY44	Sobic.003G444000.1		1								1								1		1	1	1				15	200			1
SbWRKY45	Sobic.004G065900.1		4						4		6				7		1					1			2	2	2	5	1	1	4
SbWRKY46	Sobic.004G117600.1		5						4		1			1	1		5		1				1			4	7		2	1	1
SbWRKY47	Sobic.004G138400.2		6					1	2		4		1	2	4		1		1			2				1	6	1			2
SbWRKY48	Sobic.004G271800.1																1					1				1	8	11		1	1
SbWRKY49	Sobic.004G298400.1		2						1		2			1	2	2		2	1				2		2		14	19	2
SbWRKY50	Sobic.004G312200.1		6		1			1	6		1				1	1							1		1		12	7	2	1	2
SbWRKY51	Sobic.005G013400.1		2				3		3		4			2	4				2								12	6	1		1
SbWRKY52	Sobic.005G013500.1		3				1		2		4			2	4					1		2	1				13	20	5		1
SbWRKY53	Sobic.005G013600.2		1					1	1				1	1		2		1	1				2				25	34	1
SbWRKY54	Sobic.005G013800.1		1		2			1	1		1		1		1	1			1		1						29	30	1
SbWRKY55	Sobic.005G014000.1									1	2			1	2							1	2				32	13	2	1	2
SbWRKY56	Sobic.005G014200.1		3		1		1		1		2			2	2				1						2		26	24	1
SbWRKY57	Sobic.005G117400.2		1		2		2				1			2	1	2						2	1		1		9	54	4
SbWRKY58	Sobic.006G051700.1		3						4		2				2		1	1		2						2	14		2		1
SbWRKY59	Sobic.006G115700.1		1		2			1	1		1			1	1	3	1	1				1			1	1	16	2	3
SbWRKY60	Sobic.006G166300.1		4				1		3					1		1	1		1			1	2		2	3	13	11	5		1
SbWRKY61	Sobic.006G201000.1		1		1		2		1							2	2					1			1		6	5	1	1	5
SbWRKY62	Sobic.006G206000.1		4				1		7		5			2	5		1				1	1					6				3
SbWRKY63	Sobic.007G077466.1					1		1			1	1	1		1				2		1	1				1	34	16	3	1
SbWRKY64	Sobic.007G085300.1						2		5		1		1		4		1					1				1	4	13	1	1	2
SbWRKY65	Sobic.007G111600.1				3				1		1				1	1									2	1	24	15	2		1
SbWRKY66	Sobic.007G118301.1						3				3			1	3	1	2		1			2					8			1	4
SbWRKY67	Sobic.007G217700.3										1				1	3			1		1			1	1	1	24	9	2	1	1
SbWRKY68	Sobic.008G028600.1						1	1	4				1	1								1			1	1	14	27	2
SbWRKY69	Sobic.008G029000.2										6			1	6				1		1		1			1	26	24	1	3	1
SbWRKY70	Sobic.008G029200.1				1			2			3	1	1		3					2	1						20	43	4	1
SbWRKY71	Sobic.008G029400.1				1		1	1	1																		29	17	3		2
SbWRKY72	Sobic.008G060300.1		4				1		4		5		1		5	1			1				1				7	1	2
SbWRKY73	Sobic.008G107500.1		1		1						1		1		1	2	1	2			1	1					14	9	2	2	1
SbWRKY74	Sobic.008G153600.1						2										2					5					9		3	2	1
SbWRKY75	Sobic.008G174100.1							1	3	1		2			3								1			1	19	8	4	1
SbWRKY76	Sobic.009G034800.1		1		2		1	1	1		1				1			1							2		18	41	2
SbWRKY77	Sobic.009G068900.1		1				1				1	1	2		1		1				1	1			2		12	28	3	1	1
SbWRKY78	Sobic.009G092100.1		2		1			1	4					1		1		1			1	1			1		18	43	1
SbWRKY79	Sobic.009G100500.1		4				1		4		1		1	1	1		1		1			1	1			4	8	19	1		2
SbWRKY80	Sobic.009G171600.1		2		1		1		2		3				3		2		3						2	1	10	13	2		1
SbWRKY81	Sobic.009G174300.1		1		1		1		3		5		1	1	5										1		11	22	1	2
SbWRKY82	Sobic.009G206800.1		5						7		2			1	2				1	1							4	3	2
SbWRKY83	Sobic.009G212800.1		3				1		3		3				3		4					2	1			1	8	5	1		1
SbWRKY84	Sobic.009G234100.1		3		1		1		3		4		1		4				1				1			1	11	13	2		2
SbWRKY85	Sobic.009G234900.1		5						7		5			2	6	2	2									2	9	10			2
SbWRKY86	Sobic.009G238200.1		10		1		2		10	1	5		1		5	1	2					1	1		1	1	12	5	2		1
SbWRKY87	Sobic.009G247300.2		2			3		1			5		1	1	6												24	62	5		2
SbWRKY88	Sb09g029810						3		1		5		1	2	5		1									3	2		2	1	4
SbWRKY89	Sobic.009G247700.1		1		1				5		3			2	3		2						1			1	5	11	1
SbWRKY90	Sobic.010G035300.2		1		1	1		2			1				1	3		1		1							15	28	2
SbWRKY91	Sobic.010G045700.1		1				1		2	1	1			1	1	1	1	1				2			2		7	7	2		4
SbWRKY92	Sobic.010G148600.2		6				2		5		2			1	2		1	1	2			1	1			3	3	3	3		5
SbWRKY93	Sobic.010G148800.1		5				1		5		5			5	5	1	1		1			1				1	3	3	2
SbWRKY94	Sobic.010G209100.1		6			2	4		6	1	5				5							1	1		1	3	5	3	4		4
Total nember of genes contain each type of cis-element		1	76	2	32	7	50	27	78	5	79	7	37	44	79	43	53	16	43	5	16	48	38	1	38	57	94	86	88	32	65

## Sheet: Sheet2
SbPMEI43	Sobic.007G036200				2	1								1		1																	2			1	1			1	1
SbPMEI3	Sobic.001G024900					1				2	3															3		3	1				1	1	3		2			2			1			1		1	1
SbPMEI56	Sobic.007G036000				1									1														2							2	1			1	1	1						1
SbPMEI61	Sobic.008G154600				1			1									1	1										5						1	5		1			1
SbPMEI63	Sobic.008G154801			2							5											4	1			4		1						1	1		2	1						1					1
SbPMEI3	Sobic.001G198700									2	7			1		1		2				1				9		4		1				1	4			1		1	2		2	1		1
SbPMEI4	Sobic.001G198800				1				1		8													1	1	8		3		1		1			3	1	1		2		2								2
SbPMEI5	Sobic.001G288400										3															4		2							2		2
SbPMEI6	Sobic.001G323801									1	2				1							1				1		5				1			5			2		1									1
SbPMEI44	Sobic.005G160700										1					1				1						1		3						2	3								2
SbPMEI46	Sobic.006G004300							1		1	2		1			1										2		4					1	1	4					1
SbPMEI71	Sobic.010G261000			1							3					1		1	1				2		1	5		1					1	1	1				2				1
SbPMEI72	Sobic.010G261100				2			1			1		1										1	1		2		5	1				1		5	1					1
SbPMEI7	Sobic.001G328900									5	1			2			1						1			1		1						1	1	1	1
SbPMEI12	Sobic.002G102800										6					1									1	4		2							2		1			2
SbPMEI13	Sobic.002G103000				1					2		2		1																				1		1	1			2		1				1
SbPMEI27	Sobic.003G203900									2			2									1		1				2							2	3	1	1						1
SbPMEI30	Sobic.004G002700									2	3			1												3	1	1							1	1	3		1	3	2	1							1
SbPMEI31	Sobic.004G002800	1		1				1		3	2					2										4	1	3				1		1	3		1		1		1		3
SbPMEI33	Sobic.004G147700									3						2																1	1			1	3					2							1
SbPMEI34	Sobic.004G167700									1	1					1		2			1								2								3		1	2								1	2
SbPMEI35	Sobic.004G167800										6							1				1	1			3		1	1				1		1		1		1	1		2	1	1
SbPMEI36	Sobic.004G167900			1	1					3				1				1				1						1				1			1	1	1			1									1
SbPMEI37	Sobic.004G168000				3		1			1	4															5			1				1				4												1
SbPMEI38	Sobic.004G277100										5					2	1					2		1		2	1		1				1			1	3	1		1
SbPMEI42	Sobic.005G022600									2	1														1	1								2			1			1	1	2
SbPMEI47	Sobic.006G079100			2	1					2	2		1										1	1		4		3		1			1	1	3		1			1	1		1						1
SbPMEI48	Sobic.006G094000		1							5										1								1		1					1	2			1	1	1
SbPMEI50	Sobic.006G194800					2				1	1														1	1		2						1	2		2		1	1		1	1						1
SbPMEI51	Sobic.006G194900						1			2			1											1	1		1	1			1				1	1	2		1					1
SbPMEI53	Sobic.007G008000				1											1								1		1						1					1	1		1					1
SbPMEI54	Sobic.007G008100									1	2			1		1								1		2	1	3							3		2		1		1		1
SbPMEI55	Sobic.007G008200									1	5															6				1		1
SbPMEI60	Sobic.008G154500			1	1			1		1	2			1						1				1		3	1	2				1	1	1	2	1	1					1
SbPMEI62	Sobic.008G154700																					2						2				1			2		1	2											1
SbPMEI64	Sobic.008G154900			1				1			3										1			1		2	1	2							2		1		1	1			1
SbPMEI68	Sobic.010G006900			1						2	3		1											2		4		2							2								1
SbPMEI69	Sobic.010G007600									4					1	1											1		1				1				1			2		1
SbPMEI18	Sobic.003G099500									1	5			2		2				1				2	1	2		1							1								1
SbPMEI19	Sobic.003G099600									1	2			1		1	1					1		1		4		3	1				1		3		2	2				1	1
SbPMEI20	Sobic.003G100100									1	1			1							1					1	1	2		1		1		1	2		1			1
SbPMEI1	Sobic.001G024300									1	2															1	1	3						1	3		2				2								3
SbPMEI2	Sobic.001G024400								2		4							2								9		2							2		1	1	1		3	2							1
SbPMEI10	Sobic.002G091200									2	5											1				6	1										3		1			1	1
SbPMEI11	Sobic.002G091300										5		1			2	1						1	1		2	1	2		1		2			2			1	1	3		1	1
SbPMEI21	Sobic.003G114800										4								1					2		7	1	1				1		1	1	1	1						1						3
SbPMEI22	Sobic.003G114900									1	2		1			2		1								1		1							1		1
SbPMEI24	Sobic.003G147700										1							1	1					1									1							1			1
SbPMEI28	Sobic.003G270700			1			1				3		1	1		1		1						2		4		6							6				1	2	1	1
SbPMEI39	Sobic.004G277600				1	1				2						2			1									1					3		1		3			1	1
SbPMEI40	Sobic.004G277700	1			1									2		1								1				2				1		2	2								1		1
SbPMEI45	Sobic.005G212900	1								1	4			1		2						1		1		6	1	3		1				1	3									1
SbPMEI59	Sobic.008G129800									3	1		1			2										1				1				1			3		1		1		1
SbPMEI65	Sobic.009G091600										1					1		1								2	1	2						1	2		1									2
SbPMEI67	Sobic.009G216400									1	4			1			1					2				4	1	6							6	1	2		1	1
[truncated: 17 more columns]
